# Supplementary material for: Connexin 43 Channels in Osteocytes Are Necessary for Bone Mass and Skeletal Muscle Function in Aged Male Mice
Source: Int J Mol Sci. 2022 Nov 4;23(21):13506. doi: 10.3390/ijms232113506 (PMC9654692; doi:10.3390/ijms232113506)
Supplement: Supplementary file 1 [file ijms-23-13506-s001.zip]

Archive with 1 entries (1 files):
- ijms-1939906-supplementary.pdf
